# Supplementary material for: CircuitBot: Learning to survive with robotic circuit drawing
Source: PLoS One. 2022 Mar 24;17(3):e0265340. doi: 10.1371/journal.pone.0265340 (PMC8947128; doi:10.1371/journal.pone.0265340)
Supplement: S1 Data — (ZIP) [file pone.0265340.s002.zip]

Archive with 6 entries (6 files):
- BO_oneobstacle.csv
- BO_twoobstacles.csv
- CoCaBo_oneobstacle.csv
- CoCaBo_twoobstacles.csv
- GA_oneobstacle.csv
- GA_twoobstacles.csv
