# Supplementary material for: CircuitBot: Learning to survive with robotic circuit drawing
Source: PLoS One. 2022 Mar 24;17(3):e0265340. doi: 10.1371/journal.pone.0265340 (PMC8947128; doi:10.1371/journal.pone.0265340)
Supplement: S1 Data — (ZIP) [file pone.0265340.s002.zip › BO_oneobstacle.csv]

	x1	s1	x2	s2	x3	s3	x4	s4	x5	s5	voltage
1	9	0	3	0	12	0	-1	0	3	0	0.5
2	-8	1	4	0	9	1	5	0	-1	0	0.973500493
3	4	1	-2	1	7	1	5	1	-4	1	0.629948379
4	-6	0	6	1	10	0	-1	1	-3	1	0.458405331
5	1	0	-8	0	-10	0	-2	0	-5	0	0.36105469
6	-5	0	2	0	-8	0	-4	0	0	1	0.978784072
7	-2	1	-6	1	-10	1	-2	1	-4	0	0.320253899
8	-2	1	-6	0	-11	1	-2	0	-4	0	0.635240275
9	-2	1	-6	0	-10	1	-3	0	-4	0	9.691099866
10	-3	0	-6	1	-11	0	-2	1	-5	1	0.596922785
11	-6	0	1	1	-9	0	-5	1	0	0	10.39777801
12	-3	0	-4	0	-10	0	-3	0	-3	1	12.55414587
13	-3	0	-7	1	-9	0	-2	1	-4	1	10.65544691
14	-2	1	-5	0	-10	1	-3	0	-5	1	0.570440784
15	-2	1	-5	0	-11	1	-1	0	-2	0	0.419758212
16	-2	0	-5	1	-11	0	-1	1	-4	1	12.51991769
17	-1	1	-5	1	-11	1	-3	1	-3	0	10.16645091
18	-2	0	-6	1	-11	0	-3	1	-3	0	0.500081234
19	-4	1	3	0	-10	1	-5	0	1	1	11.99580618
20	-7	1	3	0	-9	1	-5	0	0	0	10.05066949
21	-1	1	-4	0	-10	1	-1	0	-4	1	9.535377196
22	-7	0	2	1	-9	0	-5	1	2	1	8.873264823
23	-6	1	3	0	-9	1	-5	0	0	1	0.82800853
24	-2	1	-5	1	-11	1	-2	1	-4	0	11.13538315
25	-6	1	3	0	-9	1	-5	0	-1	1	10.00558209
26	-1	0	-4	1	-10	0	-2	1	-3	0	9.096444728
27	-2	1	-5	1	-11	1	-1	1	-3	1	9.902387811
28	-2	1	-4	1	-10	1	-2	1	-3	1	11.06923468
29	-1	0	-5	1	-11	0	-2	1	-4	0	9.650203642
30	-1	1	-5	0	-10	1	-2	0	-3	0	9.955824724
