# Supplementary material for: CircuitBot: Learning to survive with robotic circuit drawing
Source: PLoS One. 2022 Mar 24;17(3):e0265340. doi: 10.1371/journal.pone.0265340 (PMC8947128; doi:10.1371/journal.pone.0265340)
Supplement: S1 Data — (ZIP) [file pone.0265340.s002.zip › BO_twoobstacles.csv]

	x1	s1	x2	s2	x3	s3	x4	s4	x5	s5	voltage
1	9	0	3	0	12	0	-1	0	3	0	0.824771276
2	-8	1	4	0	9	1	5	0	-1	0	0.291995206
3	4	1	-2	1	7	1	5	1	-4	1	0.249804852
4	-6	0	6	1	10	0	-1	1	-3	1	0.448607239
5	1	0	-8	0	-10	0	-2	0	-5	0	0.151769241
6	-5	0	2	0	-8	0	-4	0	0	1	0.704256739
7	-2	1	-6	1	-10	1	-2	1	-4	0	0.398277903
8	-2	1	-6	0	-11	1	-2	0	-4	0	0.905146971
9	-2	1	-6	0	-10	1	-3	0	-4	0	0.301913218
10	-3	0	-6	1	-11	0	-2	1	-5	1	0.790252946
11	-6	0	1	1	-9	0	-5	1	0	0	9.875483982
12	-3	0	-4	0	-10	0	-3	0	-3	1	0.309687816
13	-3	0	-7	1	-9	0	-2	1	-4	1	9.864829717
14	-2	1	-5	0	-10	1	-3	0	-5	1	0.66009213
15	-2	1	-5	0	-11	1	-1	0	-2	0	0.812840033
16	-2	0	-5	1	-11	0	-1	1	-4	1	0.498028987
17	-1	1	-5	1	-11	1	-3	1	-3	0	0.290698424
18	-2	0	-6	1	-11	0	-3	1	-3	0	8.880055354
19	-4	1	3	0	-10	1	-5	0	1	1	0.94870249
20	-7	1	3	0	-9	1	-5	0	0	0	0.637564539
21	-1	1	-4	0	-10	1	-1	0	-4	1	0.379995816
22	-7	0	2	1	-9	0	-5	1	2	1	9.141121004
23	-6	1	3	0	-9	1	-5	0	0	1	11.37922141
24	-2	1	-5	1	-11	1	-2	1	-4	0	0.819879014
25	-6	1	3	0	-9	1	-5	0	-1	1	0.426696037
26	-1	0	-4	1	-10	0	-2	1	-3	0	0.541890028
27	-2	1	-5	1	-11	1	-1	1	-3	1	0.48150814
28	-2	1	-4	1	-10	1	-2	1	-3	1	0.365350965
29	-1	0	-5	1	-11	0	-2	1	-4	0	0.572831562
30	-1	1	-5	0	-10	1	-2	0	-3	0	0.886325235
