# Supplementary material for: CircuitBot: Learning to survive with robotic circuit drawing
Source: PLoS One. 2022 Mar 24;17(3):e0265340. doi: 10.1371/journal.pone.0265340 (PMC8947128; doi:10.1371/journal.pone.0265340)
Supplement: S1 Data — (ZIP) [file pone.0265340.s002.zip › GA_twoobstacles.csv]

	x1	s1	x2	s2	x3	s3	x4	s4	x5	s5	voltage
1	9	0	3	0	12	0	-1	0	3	0	0.824771276
2	-8	1	4	0	9	1	5	0	-1	0	0.291995206
3	4	1	-2	1	7	1	5	1	-4	1	0.249804852
4	-6	0	6	1	10	0	-1	1	-3	1	0.448607239
5	1	0	-8	0	-10	0	-2	0	-5	0	0.151769241
6	-5	0	2	0	-8	0	-4	0	0	1	0.5
7	-2	1	-6	1	-10	1	-2	1	-4	0	0.3
8	-2	1	-6	0	-11	1	-2	0	-4	0	0.35
9	-2	1	-6	0	-10	1	-3	0	-4	0	0.36
10	-3	0	-6	1	-11	0	-2	1	-5	1	0.79
11	-6	0	1	1	-9	0	-5	1	0	0	0.7
12	-3	0	-4	0	-10	0	-3	0	-3	1	10.3
13	-3	0	-7	1	-9	0	-2	1	-4	1	0.84
14	-2	1	-5	0	-10	1	-3	0	-5	1	0.76
15	-2	1	-5	0	-11	1	-1	0	-2	0	0.55
16	-2	0	-5	1	-11	0	-1	1	-4	1	0.7
17	-1	1	-5	1	-11	1	-3	1	-3	0	10.4
18	-2	0	-6	1	-11	0	-3	1	-3	0	0.84
19	-4	1	3	0	-10	1	-5	0	1	1	10.5
20	-7	1	3	0	-9	1	-5	0	0	0	0.56
21	-1	1	-4	0	-10	1	-1	0	-4	1	0.7
22	-7	0	2	1	-9	0	-5	1	2	1	10.5
23	-6	1	3	0	-9	1	-5	0	0	1	0.84
24	-2	1	-5	1	-11	1	-2	1	-4	0	10.5
25	-6	1	3	0	-9	1	-5	0	-1	1	0.75
26	-1	0	-4	1	-10	0	-2	1	-3	0	0.7
27	-2	1	-5	1	-11	1	-1	1	-3	1	10.3
28	-2	1	-4	1	-10	1	-2	1	-3	1	0.84
29	-1	0	-5	1	-11	0	-2	1	-4	0	0.76
30	-1	1	-5	0	-10	1	-2	0	-3	0	0.55
